# Supplementary material for: Evaluation of Anticancer Potential of Ganoderma lucidum on MCF-7 Breast Cancer Cells Through Genetic Transcription of Energy Metabolism
Source: Antioxidants (Basel). 2025 Dec 8;14(12):1471. doi: 10.3390/antiox14121471 (PMC12730045; doi:10.3390/antiox14121471)
Supplement: Supplementary file 1 [file antioxidants-14-01471-s001.zip]

Archive with 1 entries (1 files):
- antioxidants-3903234-supplementary.pdf
